# Supplementary material for: Cameroonian blackflies (Diptera: Simuliidae) harbour a plethora of RNA viruses
Source: Virus Evol. 2025 Apr 5;11(1):veaf024. doi: 10.1093/ve/veaf024 (PMC12048880; doi:10.1093/ve/veaf024)
Supplement: veaf024_Supp [file veaf024_supp.zip]

Archive with 1 entries (1 files):
- suppl_data/Virus_Evolution_Supplementary_Figures_and _Tables.pdf
